# Supplementary material for: Effects of thresholding on correlation-based image similarity metrics
Source: Front Neurosci. 2015 Oct 29;9:418. doi: 10.3389/fnins.2015.00418 (PMC4625081; doi:10.3389/fnins.2015.00418)
Supplement: Supplementary file 5 [file DataSheet1.CSV]

contrasts	task	task_id	contrast_ids	id
RANDOM	tfMRI_SOCIAL	TASK06	CON01	TASK06_CON01
TOM	tfMRI_SOCIAL	TASK06	CON02	TASK06_CON02
TOM-RANDOM	tfMRI_SOCIAL	TASK06	CON06	TASK06_CON06
FACES	tfMRI_EMOTION	TASK01	CON07	TASK01_CON07
SHAPES	tfMRI_EMOTION	TASK01	CON08	TASK01_CON08
FACES-SHAPES	tfMRI_EMOTION	TASK01	CON09	TASK01_CON09
MATCH	tfMRI_RELATIONAL	TASK05	CON13	TASK05_CON13
REL	tfMRI_RELATIONAL	TASK05	CON14	TASK05_CON14
MATCH-REL	tfMRI_RELATIONAL	TASK05	CON15	TASK05_CON15
MATH	tfMRI_LANGUAGE	TASK03	CON19	TASK03_CON19
STORY	tfMRI_LANGUAGE	TASK03	CON20	TASK03_CON20
STORY-MATH	tfMRI_LANGUAGE	TASK03	CON22	TASK03_CON22
PUNISH	tfMRI_GAMBLING	TASK02	CON25	TASK02_CON25
REWARD	tfMRI_GAMBLING	TASK02	CON26	TASK02_CON26
PUNISH-REWARD	tfMRI_GAMBLING	TASK02	CON27	TASK02_CON27
2BK_BODY	tfMRI_WM	TASK07	CON31	TASK07_CON31
2BK_FACE	tfMRI_WM	TASK07	CON32	TASK07_CON32
2BK_PLACE	tfMRI_WM	TASK07	CON33	TASK07_CON33
2BK_TOOL	tfMRI_WM	TASK07	CON34	TASK07_CON34
0BK_BODY	tfMRI_WM	TASK07	CON35	TASK07_CON35
0BK_FACE	tfMRI_WM	TASK07	CON36	TASK07_CON36
0BK_PLACE	tfMRI_WM	TASK07	CON37	TASK07_CON37
0BK_TOOL	tfMRI_WM	TASK07	CON38	TASK07_CON38
2BK	tfMRI_WM	TASK07	CON39	TASK07_CON39
0BK	tfMRI_WM	TASK07	CON40	TASK07_CON40
2BK-0BK	tfMRI_WM	TASK07	CON41	TASK07_CON41
BODY	tfMRI_WM	TASK07	CON45	TASK07_CON45
FACE	tfMRI_WM	TASK07	CON46	TASK07_CON46
PLACE	tfMRI_WM	TASK07	CON47	TASK07_CON47
TOOL	tfMRI_WM	TASK07	CON48	TASK07_CON48
BODY-AVG	tfMRI_WM	TASK07	CON49	TASK07_CON49
FACE-AVG	tfMRI_WM	TASK07	CON50	TASK07_CON50
PLACE-AVG	tfMRI_WM	TASK07	CON51	TASK07_CON51
TOOL-AVG	tfMRI_WM	TASK07	CON52	TASK07_CON52
CUE	tfMRI_MOTOR	TASK04	CON61	TASK04_CON61
LF	tfMRI_MOTOR	TASK04	CON62	TASK04_CON62
LH	tfMRI_MOTOR	TASK04	CON63	TASK04_CON63
RF	tfMRI_MOTOR	TASK04	CON64	TASK04_CON64
RH	tfMRI_MOTOR	TASK04	CON65	TASK04_CON65
T	tfMRI_MOTOR	TASK04	CON66	TASK04_CON66
AVG	tfMRI_MOTOR	TASK04	CON67	TASK04_CON67
CUE-AVG	tfMRI_MOTOR	TASK04	CON68	TASK04_CON68
LF-AVG	tfMRI_MOTOR	TASK04	CON69	TASK04_CON69
LH-AVG	tfMRI_MOTOR	TASK04	CON70	TASK04_CON70
RF-AVG	tfMRI_MOTOR	TASK04	CON71	TASK04_CON71
RH-AVG	tfMRI_MOTOR	TASK04	CON72	TASK04_CON72
T-AVG	tfMRI_MOTOR	TASK04	CON73	TASK04_CON73
