# Supplementary material for: Effects of thresholding on correlation-based image similarity metrics
Source: Front Neurosci. 2015 Oct 29;9:418. doi: 10.3389/fnins.2015.00418 (PMC4625081; doi:10.3389/fnins.2015.00418)
Supplement: Supplementary file 6 [file DataSheet2.CSV]

direction	thresh	strategy	accuracy_mean	up	down
posneg	1	cca.pearson	0.9842199809	0.9851982565	0.9832417052
posneg	2	cca.pearson	0.976882272	0.9780438697	0.9757206744
posneg	0	cca.pearson	0.960528	0.9621557	0.9589004
posneg	0	svi.pearson	0.960528	0.9621557	0.9589004
posneg	1	cca.spearman	0.9535990395	0.9553263809	0.9518716982
pos	0	cca.pearson	0.9531141	0.9547605	0.9514676
posneg	1	svi.pearson	0.9473451064	0.9492593909	0.9454308219
pos	1	cca.pearson	0.9454154609	0.9471522806	0.9436786411
pos	1	cca.spearman	0.9447763185	0.9465432577	0.9430093792
posneg	3	cca.pearson	0.9394306721	0.9413005759	0.9375607682
pos	2	cca.spearman	0.9289101819	0.9308013338	0.92701903
pos	2	cca.pearson	0.918141785	0.9201824377	0.9161011323
pos	0	cca.spearman	0.9148577	0.9172423	0.912473
pos	3	cca.pearson	0.9036074796	0.9058379684	0.9013769909
posneg	0	cca.spearman	0.8984288	0.9012215	0.8956362
posneg	0	svi.spearman	0.898345	0.9011386	0.8955515
posneg	2	cca.spearman	0.8972194874	0.8997318679	0.8947071069
posneg	1	svi.spearman	0.8792327182	0.8823203244	0.8761451121
pos	0	svi.pearson	0.8741972	0.8770168	0.8713777
posneg	4	cca.pearson	0.8711860558	0.873869105	0.8685030067
pos	0	svi.spearman	0.8659139	0.8690391	0.8627888
pos	4	cca.pearson	0.8646666868	0.8674591857	0.861874188
pos	3	cca.spearman	0.8622885637	0.8649052933	0.8596718342
posneg	2	svi.pearson	0.8555152099	0.858880874	0.8521495458
pos	1	svi.pearson	0.840530337	0.8437599712	0.8373007027
posneg	3	cca.spearman	0.8359609085	0.8391889347	0.8327328824
pos	4	cca.spearman	0.8293930194	0.8324014717	0.8263845672
pos	1	svi.spearman	0.8024712624	0.8062152165	0.7987273082
pos	5	cca.pearson	0.7868286851	0.7901231455	0.7835342247
posneg	2	svi.spearman	0.7743194802	0.7786126175	0.770026343
posneg	5	cca.pearson	0.7636075511	0.7671480237	0.7600670786
pos	2	svi.pearson	0.7614178055	0.7653471932	0.7574884178
pos	5	cca.spearman	0.7491676277	0.7526022631	0.7457329922
posneg	3	svi.pearson	0.7310248357	0.7355351881	0.7265144832
posneg	4	cca.spearman	0.7279068081	0.7316189447	0.7241946715
pos	2	svi.spearman	0.688325681	0.6926593605	0.6839920015
pos	3	svi.pearson	0.678235934	0.6826706316	0.6738012363
posneg	3	svi.spearman	0.6644628919	0.6692471933	0.6596785905
posneg	4	svi.pearson	0.6291277885	0.6339235899	0.6243319872
pos	6	cca.pearson	0.5781825903	0.5823915332	0.5739736473
posneg	6	cca.pearson	0.5737271127	0.5777756398	0.5696785857
pos	4	svi.pearson	0.5669227124	0.5716647571	0.5621806677
pos	6	cca.spearman	0.5435832975	0.547764908	0.5394016869
pos	3	svi.spearman	0.5385604378	0.5430393101	0.5340815655
posneg	5	cca.spearman	0.5367385742	0.5409499544	0.532527194
posneg	4	svi.spearman	0.5235133709	0.5281463654	0.5188803765
posneg	5	svi.pearson	0.5189308344	0.5239350269	0.5139266419
pos	5	svi.pearson	0.4574671853	0.4622866317	0.452647739
posneg	6	svi.pearson	0.4421189001	0.4472078263	0.437029974
posneg	5	svi.spearman	0.4034670752	0.4079321119	0.3990020384
pos	4	svi.spearman	0.4029948988	0.4070080035	0.3989817942
pos	6	svi.pearson	0.3774472943	0.3821204707	0.3727741179
posneg	7	cca.pearson	0.3416622298	0.345644753	0.3376797067
posneg	7	svi.pearson	0.3371629912	0.3418450166	0.3324809659
pos	5	svi.spearman	0.2937672521	0.2973494758	0.2901850284
posneg	6	svi.spearman	0.2814007322	0.2854039869	0.2773974776
posneg	6	cca.spearman	0.27692584	0.28092816	0.27292352
pos	7	svi.pearson	0.2723139846	0.2764447889	0.2681831804
pos	7	cca.pearson	0.2609050868	0.2647026417	0.257107532
posneg	8	svi.pearson	0.2551789913	0.2589757813	0.2513822013
pos	7	cca.spearman	0.2249365846	0.2284891213	0.2213840479
posneg	7	svi.spearman	0.2226229108	0.2262473265	0.2189984951
posneg	8	svi.spearman	0.1956998945	0.1991443745	0.1922554145
pos	8	svi.pearson	0.1948229409	0.1981642833	0.1914815985
pos	6	svi.spearman	0.1920922011	0.1952759697	0.1889084326
posneg	9	svi.pearson	0.1785589398	0.1818036062	0.1753142735
posneg	8	cca.pearson	0.1617618375	0.1648435592	0.1586801158
pos	7	svi.spearman	0.1553340771	0.1583215121	0.1523466421
posneg	7	cca.spearman	0.1517935418	0.1549208357	0.1486662478
pos	8	svi.spearman	0.1413858155	0.1442900157	0.1384816153
pos	9	svi.pearson	0.1397078536	0.1427369688	0.1366787383
posneg	9	svi.spearman	0.1265104003	0.1293003842	0.1237204164
pos	9	svi.spearman	0.1065780526	0.1092325521	0.103923553
pos	8	cca.pearson	0.0839340499	0.0861743	0.0816937999
posneg	8	cca.spearman	0.0837922535	0.0860225898	0.0815619172
pos	8	cca.spearman	0.0763074349	0.0784345668	0.0741803029
posneg	10	svi.pearson	0.0577881667	0.0595731691	0.0560031643
pos	10	svi.pearson	0.0499857043	0.0517174533	0.0482539554
posneg	10	svi.spearman	0.0489967887	0.0506516817	0.0473418957
pos	10	svi.spearman	0.046505522	0.0481802123	0.0448308317
posneg	9	cca.pearson	0.0453533742	0.0469229646	0.0437837837
pos	11	cca.pearson	0.0425531915	0.0446368246	0.0404695584
pos	12	cca.pearson	0.0425531915	0.0446368246	0.0404695584
pos	13	cca.pearson	0.0425531915	0.0446368246	0.0404695584
pos	11	cca.spearman	0.0425531915	0.0446368246	0.0404695584
pos	12	cca.spearman	0.0425531915	0.0446368246	0.0404695584
pos	13	cca.spearman	0.0425531915	0.0446368246	0.0404695584
pos	12	svi.pearson	0.0425531915	0.0446368246	0.0404695584
pos	13	svi.pearson	0.0425531915	0.0446368246	0.0404695584
pos	12	svi.spearman	0.0425531915	0.0446368246	0.0404695584
pos	13	svi.spearman	0.0425531915	0.0446368246	0.0404695584
posneg	11	cca.pearson	0.0425531915	0.0446368246	0.0404695584
posneg	12	cca.pearson	0.0425531915	0.0446368246	0.0404695584
posneg	13	cca.pearson	0.0425531915	0.0446368246	0.0404695584
posneg	11	cca.spearman	0.0425531915	0.0446368246	0.0404695584
posneg	12	cca.spearman	0.0425531915	0.0446368246	0.0404695584
posneg	13	cca.spearman	0.0425531915	0.0446368246	0.0404695584
posneg	12	svi.pearson	0.0425531915	0.0446368246	0.0404695584
posneg	13	svi.pearson	0.0425531915	0.0446368246	0.0404695584
posneg	12	svi.spearman	0.0425531915	0.0446368246	0.0404695584
posneg	13	svi.spearman	0.0425531915	0.0446368246	0.0404695584
pos	11	svi.pearson	0.042212766	0.0442841408	0.0401413911
pos	11	svi.spearman	0.042212766	0.0442841408	0.0401413911
posneg	11	svi.pearson	0.0419574468	0.0440195741	0.0398953195
posneg	11	svi.spearman	0.0419574468	0.0440195741	0.0398953195
pos	10	cca.spearman	0.0301196947	0.0316947783	0.028544611
pos	10	cca.pearson	0.030118126	0.0316934966	0.0285427554
posneg	9	cca.spearman	0.0288168241	0.0300912406	0.0275424077
posneg	10	cca.pearson	0.0278528335	0.029308865	0.026396802
posneg	10	cca.spearman	0.027684231	0.029137325	0.0262311369
pos	9	cca.spearman	0.0252456375	0.0264478981	0.0240433768
pos	9	cca.pearson	0.0252070155	0.0263966299	0.0240174011
