# Supplementary material for: Effects of thresholding on correlation-based image similarity metrics
Source: Front Neurosci. 2015 Oct 29;9:418. doi: 10.3389/fnins.2015.00418 (PMC4625081; doi:10.3389/fnins.2015.00418)
Supplement: Supplementary file 7 [file DataSheet3.CSV]

direction	thresh	strategy	accuracy_mean	up	down
pos	2	cca.spearman	0.902	0.9280863985	0.8759136015
pos	3	cca.spearman	0.826	0.8592630804	0.7927369196
pos	1	cca.pearson	0.794	0.8294847443	0.7585152557
pos	2	cca.pearson	0.768	0.8050358589	0.7309641411
posneg	1	cca.pearson	0.758	0.7955785574	0.7204214426
posneg	2	cca.pearson	0.744	0.7822916666	0.7057083334
pos	0	cca.pearson	0.742	0.7803892497	0.7036107503
pos	3	cca.pearson	0.658	0.6996220837	0.6163779163
pos	1	cca.spearman	0.632	0.6743136283	0.5896863717
pos	4	cca.spearman	0.612	0.6547552443	0.5692447557
pos	4	cca.pearson	0.572	0.615412792	0.528587208
pos	5	cca.spearman	0.49	0.5338612441	0.4461387559
posneg	0	cca.pearson	0.472	0.5158011768	0.4281988232
posneg	0	svi.pearson	0.472	0.5158011768	0.4281988232
pos	0	svi.pearson	0.458	0.5017149716	0.4142850284
pos	5	cca.pearson	0.446	0.4896134186	0.4023865814
posneg	3	cca.pearson	0.404	0.447053814	0.360946186
posneg	1	svi.pearson	0.382	0.424630825	0.339369175
posneg	1	cca.spearman	0.356	0.3980112642	0.3139887358
pos	1	svi.pearson	0.306	0.3464332142	0.2655667858
pos	0	cca.spearman	0.252	0.2900933255	0.2139066745
pos	0	svi.spearman	0.148	0.1791564863	0.1168435137
posneg	2	cca.spearman	0.134	0.1638888471	0.1041111529
pos	2	svi.pearson	0.11	0.1374529592	0.0825470408
pos	6	cca.pearson	0.106	0.1330096844	0.0789903156
pos	6	cca.spearman	0.1	0.1263220114	0.0736779886
pos	1	svi.spearman	0.084	0.1083380174	0.0596619826
posneg	0	cca.spearman	0.078	0.1015293852	0.0544706148
posneg	0	svi.spearman	0.078	0.1015293852	0.0544706148
posneg	4	cca.pearson	0.07	0.0923866089	0.0476133911
posneg	2	svi.pearson	0.046	0.0643802291	0.0276197709
posneg	1	svi.spearman	0.044	0.0619950519	0.0260049481
pos	9	cca.spearman	0.036	0.0523451001	0.0196548999
pos	9	cca.pearson	0.034	0.0499010513	0.0180989487
posneg	9	cca.spearman	0.034	0.0499010513	0.0180989487
pos	3	svi.pearson	0.022	0.0348700012	0.0091299988
pos	2	svi.spearman	0.018	0.0296651362	0.0063348638
posneg	9	cca.pearson	0.016	0.0270091898	0.0049908102
pos	8	cca.pearson	0.014	0.0243086144	0.0036913856
pos	8	cca.spearman	0.014	0.0243086144	0.0036913856
pos	7	cca.pearson	0.004	0.0095380578	-0.0015380578
pos	7	cca.spearman	0.004	0.0095380578	-0.0015380578
pos	10	svi.pearson	0.004	0.0095380578	-0.0015380578
posneg	10	svi.pearson	0.004	0.0095380578	-0.0015380578
pos	10	svi.spearman	0.004	0.0095380578	-0.0015380578
posneg	10	svi.spearman	0.004	0.0095380578	-0.0015380578
pos	10	cca.pearson	0	0	0
pos	11	cca.pearson	0	0	0
pos	12	cca.pearson	0	0	0
pos	13	cca.pearson	0	0	0
posneg	5	cca.pearson	0	0	0
posneg	6	cca.pearson	0	0	0
posneg	7	cca.pearson	0	0	0
posneg	8	cca.pearson	0	0	0
posneg	10	cca.pearson	0	0	0
posneg	11	cca.pearson	0	0	0
posneg	12	cca.pearson	0	0	0
posneg	13	cca.pearson	0	0	0
pos	10	cca.spearman	0	0	0
pos	11	cca.spearman	0	0	0
pos	12	cca.spearman	0	0	0
pos	13	cca.spearman	0	0	0
posneg	3	cca.spearman	0	0	0
posneg	4	cca.spearman	0	0	0
posneg	5	cca.spearman	0	0	0
posneg	6	cca.spearman	0	0	0
posneg	7	cca.spearman	0	0	0
posneg	8	cca.spearman	0	0	0
posneg	10	cca.spearman	0	0	0
posneg	11	cca.spearman	0	0	0
posneg	12	cca.spearman	0	0	0
posneg	13	cca.spearman	0	0	0
pos	4	svi.pearson	0	0	0
pos	5	svi.pearson	0	0	0
pos	6	svi.pearson	0	0	0
pos	7	svi.pearson	0	0	0
pos	8	svi.pearson	0	0	0
pos	9	svi.pearson	0	0	0
pos	11	svi.pearson	0	0	0
pos	12	svi.pearson	0	0	0
pos	13	svi.pearson	0	0	0
posneg	3	svi.pearson	0	0	0
posneg	4	svi.pearson	0	0	0
posneg	5	svi.pearson	0	0	0
posneg	6	svi.pearson	0	0	0
posneg	7	svi.pearson	0	0	0
posneg	8	svi.pearson	0	0	0
posneg	9	svi.pearson	0	0	0
posneg	11	svi.pearson	0	0	0
posneg	12	svi.pearson	0	0	0
posneg	13	svi.pearson	0	0	0
pos	3	svi.spearman	0	0	0
pos	4	svi.spearman	0	0	0
pos	5	svi.spearman	0	0	0
pos	6	svi.spearman	0	0	0
pos	7	svi.spearman	0	0	0
pos	8	svi.spearman	0	0	0
pos	9	svi.spearman	0	0	0
pos	11	svi.spearman	0	0	0
pos	12	svi.spearman	0	0	0
pos	13	svi.spearman	0	0	0
posneg	2	svi.spearman	0	0	0
posneg	3	svi.spearman	0	0	0
posneg	4	svi.spearman	0	0	0
posneg	5	svi.spearman	0	0	0
posneg	6	svi.spearman	0	0	0
posneg	7	svi.spearman	0	0	0
posneg	8	svi.spearman	0	0	0
posneg	9	svi.spearman	0	0	0
posneg	11	svi.spearman	0	0	0
posneg	12	svi.spearman	0	0	0
posneg	13	svi.spearman	0	0	0
