# Supplementary material for: Effects of thresholding on correlation-based image similarity metrics
Source: Front Neurosci. 2015 Oct 29;9:418. doi: 10.3389/fnins.2015.00418 (PMC4625081; doi:10.3389/fnins.2015.00418)
Supplement: Supplementary file 8 [file DataSheet4.CSV]

	rft	thresh_0.0	thresh_1.0	thresh_2.0	absolute_difference_0.0	absolute_difference_1.0	absolute_difference_2.0	perc_brainvox_0.0	perc_brainvox_1.0	perc_brainvox_2.0	perc_brainvox_rft	perc_difference_0.0	perc_difference_1.0	perc_difference_2.0
TASK01_CON07_groupA_tstat1.nii.gz	73766	228349	149860	92565	154583	76094	18799	0.9994135231	0.6558912479	0.4051286091	0.322851153	0.6765623701	0.3330400949	0.0822774561
TASK01_CON07_groupB_tstat1.nii.gz	57222	228279	151339	93211	171057	94117	35989	0.9991071546	0.6623643772	0.407955953	0.2504431402	0.7486640144	0.411921237	0.1575128128
TASK01_CON08_groupA_tstat1.nii.gz	61376	228349	151426	94023	166973	90050	32647	0.9994135231	0.6627451495	0.4115098279	0.2686239239	0.7307895992	0.3941212256	0.142885904
TASK01_CON08_groupB_tstat1.nii.gz	45703	228279	154071	96418	182576	108368	50715	0.9991071546	0.6743215031	0.4219920082	0.2000280108	0.7990791437	0.4742934923	0.2219639973
TASK01_CON09_groupA_tstat1.nii.gz	70577	228349	139445	75026	157772	68868	4449	0.9994135231	0.6103079879	0.3283657865	0.3088938783	0.6905196448	0.3014141096	0.0194719082
TASK01_CON09_groupB_tstat1.nii.gz	66325	228279	138410	74233	161954	72085	7908	0.9991071546	0.6057781104	0.3248950688	0.2902841787	0.7088229759	0.3154939317	0.0346108901
TASK02_CON25_groupA_tstat1.nii.gz	73285	228349	174135	126092	155064	100850	52807	0.9994135231	0.7621354762	0.5518660032	0.3207459636	0.6786675595	0.4413895126	0.2311200396
TASK02_CON25_groupB_tstat1.nii.gz	84369	228280	171946	123656	143911	87577	39287	0.9991115313	0.7525548947	0.5412043784	0.3692572314	0.6298542999	0.3832976633	0.1719471471
TASK02_CON26_groupA_tstat1.nii.gz	92141	228349	174932	128642	136208	82791	36501	0.9994135231	0.7656237007	0.5630265709	0.4032728912	0.5961406319	0.3623508095	0.1597536797
TASK02_CON26_groupB_tstat1.nii.gz	97242	228280	172522	125014	131038	75280	27772	0.9991115313	0.75507587	0.5471479279	0.4255984034	0.5735131279	0.3294774666	0.1215495245
TASK02_CON27_groupA_tstat1.nii.gz	0	228349	116611	39631	228349	116611	39631	0.9994135231	0.5103705746	0.1734527295	0	0.9994135231	0.5103705746	0.1734527295
TASK02_CON27_groupB_tstat1.nii.gz	0	228280	106647	32995	228280	106647	32995	0.9991115313	0.4667612032	0.1444089932	0	0.9991115313	0.4667612032	0.1444089932
TASK03_CON19_groupA_tstat1.nii.gz	11537	228349	168876	118653	216812	157339	107116	0.9994135231	0.7391184464	0.5193077822	0.0504939098	0.9489196133	0.6886245366	0.4688138724
TASK03_CON19_groupB_tstat1.nii.gz	21857	228280	161406	108275	206423	139549	86418	0.9991115313	0.706424548	0.4738864598	0.095661384	0.9034501473	0.610763164	0.3782250758
TASK03_CON20_groupA_tstat1.nii.gz	9391	228349	186907	139237	218958	177516	129846	0.9994135231	0.8180346021	0.6093976357	0.0411015262	0.958311997	0.776933076	0.5682961096
TASK03_CON20_groupB_tstat1.nii.gz	10030	228280	181513	134686	218250	171483	124656	0.9991115313	0.7944267188	0.5894793048	0.0438982331	0.9552132981	0.7505284857	0.5455810717
TASK03_CON22_groupA_tstat1.nii.gz	52167	228349	183942	138485	176182	131775	86318	0.9994135231	0.8050577067	0.6061063624	0.2283189559	0.7710945672	0.5767387508	0.3777874065
TASK03_CON22_groupB_tstat1.nii.gz	40255	228280	186473	142829	188025	146218	102574	0.9991115313	0.8161351173	0.6251187178	0.1761837861	0.8229277452	0.6399513312	0.4489349317
TASK04_CON61_groupA_tstat1.nii.gz	154834	228349	188632	151998	73515	33798	-2836	0.9994135231	0.825584398	0.6652486181	0.6776609201	0.321752603	0.1479234779	-0.012412302
TASK04_CON61_groupB_tstat1.nii.gz	144955	228280	186913	148255	83325	41958	3300	0.9991115313	0.8180608623	0.6488666553	0.6344235676	0.3646879637	0.1836372947	0.0144430877
TASK04_CON62_groupA_tstat1.nii.gz	78600	228349	152061	89037	149749	73461	10437	0.9994135231	0.6655243497	0.3896876354	0.3440080881	0.655405435	0.3215162616	0.0456795473
TASK04_CON62_groupB_tstat1.nii.gz	60424	228280	144180	79371	167856	83756	18947	0.9991115313	0.6310316304	0.3473825186	0.2644573119	0.7346542194	0.3665743184	0.0829252067
TASK04_CON63_groupA_tstat1.nii.gz	17749	228349	133702	68739	210600	115953	50990	0.9994135231	0.5851726387	0.3008495162	0.0776819282	0.9217315949	0.5074907105	0.223167588
TASK04_CON63_groupB_tstat1.nii.gz	18163	228280	140533	75404	210117	122370	57241	0.9991115313	0.6150698301	0.3300201766	0.0794938792	0.9196176521	0.5355759509	0.2505262974
TASK04_CON64_groupA_tstat1.nii.gz	61076	228349	141461	76796	167273	80385	15720	0.9994135231	0.6191314015	0.3361125335	0.2673109159	0.7321026072	0.3518204856	0.0688016176
TASK04_CON64_groupB_tstat1.nii.gz	64631	228280	141614	77147	163649	76983	12516	0.9991115313	0.6198010355	0.3376487529	0.2828700604	0.7162414709	0.3369309752	0.0547786925
TASK04_CON65_groupA_tstat1.nii.gz	36070	228349	127254	60586	192279	91184	24516	0.9994135231	0.5569517207	0.2651663362	0.1578673249	0.8415461982	0.3990843958	0.1072990113
TASK04_CON65_groupB_tstat1.nii.gz	26611	228280	128569	62307	201669	101958	35696	0.9991115313	0.5627070723	0.2726986253	0.1164681836	0.8826433476	0.4462388887	0.1562304417
TASK04_CON66_groupA_tstat1.nii.gz	52524	228349	141888	77303	175825	89364	24779	0.9994135231	0.6210002495	0.338331517	0.2298814354	0.7695320877	0.3911188141	0.1084500816
TASK04_CON66_groupB_tstat1.nii.gz	51977	228280	146000	80606	176303	94023	28629	0.9991115313	0.638997212	0.3527877348	0.2274873842	0.7716241471	0.4115098279	0.1253003506
TASK04_CON67_groupA_tstat1.nii.gz	67479	228349	153743	92253	160870	86264	24774	0.9994135231	0.6728859478	0.4037630808	0.2953348827	0.7040786404	0.3775510651	0.1084281982
TASK04_CON67_groupB_tstat1.nii.gz	55680	228280	151214	88283	172600	95534	32603	0.9991115313	0.6618172906	0.3863876087	0.2436942792	0.755417252	0.4181230113	0.1426933295
TASK04_CON68_groupA_tstat1.nii.gz	152461	228349	186002	147008	75888	33541	-5453	0.9994135231	0.8140736948	0.6434089188	0.667275027	0.3321384961	0.1467986677	-0.0238661082
TASK04_CON68_groupB_tstat1.nii.gz	144807	228280	185066	144722	83473	40259	-85	0.9991115313	0.8099771099	0.6334037981	0.633775817	0.3653357143	0.1762012929	-0.0003720189
TASK04_CON69_groupA_tstat1.nii.gz	62928	228349	136632	64583	165421	73704	1655	0.9994135231	0.5979963498	0.2826599791	0.2754165518	0.7239969713	0.3225797981	0.0072434273
TASK04_CON69_groupB_tstat1.nii.gz	40052	228280	118148	47131	188228	78096	7079	0.9991115313	0.5170975521	0.2062779288	0.1752953174	0.8238162139	0.3418022347	0.0309826114
TASK04_CON70_groupA_tstat1.nii.gz	6322	228349	153508	88518	222027	147186	82196	0.9994135231	0.6718574248	0.3874161316	0.0276694546	0.9717440685	0.6441879702	0.359746677
TASK04_CON70_groupB_tstat1.nii.gz	8669	228280	152083	87959	219611	143414	79290	0.9991115313	0.665620637	0.3849695601	0.0379415536	0.9611699776	0.6276790833	0.3470280065
TASK04_CON71_groupA_tstat1.nii.gz	31493	228349	111328	42607	196856	79835	11114	0.9994135231	0.4872485043	0.1864777686	0.1378352	0.8615783231	0.3494133043	0.0486425686
TASK04_CON71_groupB_tstat1.nii.gz	59801	228280	136445	62850	168479	76644	3049	0.9991115313	0.5971779082	0.2750751697	0.261730632	0.7373808992	0.3354472762	0.0133445377
TASK04_CON72_groupA_tstat1.nii.gz	11897	228349	113905	47305	216452	102008	35408	0.9994135231	0.4985272427	0.2070394734	0.0520695194	0.9473440037	0.4464577233	0.154969954
TASK04_CON72_groupB_tstat1.nii.gz	9312	228280	124909	56022	218968	115597	46710	0.9991115313	0.5466883751	0.2451911083	0.0407557674	0.9583557639	0.5059326077	0.2044353409
TASK04_CON73_groupA_tstat1.nii.gz	35515	228349	129898	58135	192834	94383	22620	0.9994135231	0.5685236976	0.2544390611	0.1554382602	0.8439752629	0.4130854374	0.0990008009
TASK04_CON73_groupB_tstat1.nii.gz	36389	228280	130764	60497	191891	94375	24108	0.9991115313	0.5723139139	0.2647768105	0.1592634901	0.8398480412	0.4130504239	0.1055133205
TASK05_CON13_groupA_tstat1.nii.gz	111605	228349	174742	129652	116744	63137	18047	0.9994135231	0.764792129	0.5674470311	0.4884608483	0.5109526748	0.2763312807	0.0789861828
TASK05_CON13_groupB_tstat1.nii.gz	100156	228280	173687	127213	128124	73531	27057	0.9991115313	0.7601747176	0.5567722763	0.4383520875	0.5607594438	0.3218226301	0.1184201888
TASK05_CON14_groupA_tstat1.nii.gz	103331	228349	179241	136671	125018	75910	33340	0.9994135231	0.7844828718	0.5981670409	0.4522480885	0.5471654346	0.3322347833	0.1459189524
TASK05_CON14_groupB_tstat1.nii.gz	111157	228280	180487	136567	117123	69330	25410	0.9991115313	0.7899362316	0.5977118648	0.4865000897	0.5126114416	0.3034361419	0.1112117751
TASK05_CON15_groupA_tstat1.nii.gz	49414	228349	131562	63120	178935	82148	13706	0.9994135231	0.5758065151	0.2762568769	0.2162699194	0.7831436037	0.3595365957	0.0599869575
TASK05_CON15_groupB_tstat1.nii.gz	10704	228280	121452	50741	217576	110748	40037	0.9991115313	0.5315581466	0.2220777913	0.0468481244	0.9522634069	0.4847100222	0.175229667
TASK06_CON01_groupA_tstat1.nii.gz	115298	228349	170909	124575	113051	55611	9277	0.9994135231	0.7480162638	0.5452265595	0.5046239764	0.4947895467	0.2433922874	0.0406025831
TASK06_CON01_groupB_tstat1.nii.gz	124702	228280	173803	128869	103578	49101	4167	0.9991115313	0.760682414	0.5640200803	0.5457823996	0.4533291317	0.2149000144	0.0182376807
TASK06_CON02_groupA_tstat1.nii.gz	120975	228349	179277	136457	107374	58302	15482	0.9994135231	0.7846404328	0.5972304285	0.5294704639	0.4699430592	0.2551699689	0.0677599646
TASK06_CON02_groupB_tstat1.nii.gz	120370	228280	179541	136178	107910	59171	15808	0.9991115313	0.7857958798	0.5960093311	0.5268225645	0.4722889668	0.2589733153	0.0691867666
TASK06_CON06_groupA_tstat1.nii.gz	51336	228349	144074	81195	177013	92738	29859	0.9994135231	0.6305677009	0.3553656071	0.2246819238	0.7747315993	0.4058857771	0.1306836833
TASK06_CON06_groupB_tstat1.nii.gz	38453	228280	146102	83129	189827	107649	44676	0.9991115313	0.6394436348	0.3638301318	0.1682969849	0.8308145464	0.4711466499	0.1955331469
TASK07_CON31_groupA_tstat1.nii.gz	86665	228349	165970	114418	141684	79305	27753	0.9994135231	0.7263997759	0.5007724864	0.3793061191	0.6201074041	0.3470936569	0.1214663673
TASK07_CON31_groupB_tstat1.nii.gz	88522	228280	169955	118320	139758	81433	29798	0.9991115313	0.7438408984	0.5178503434	0.3874336384	0.6116778929	0.3564072601	0.130416705
TASK07_CON32_groupA_tstat1.nii.gz	77502	228349	158374	103684	150847	80872	26182	0.9994135231	0.6931544141	0.4537930612	0.339202479	0.6602110441	0.3539519352	0.1145905822
TASK07_CON32_groupB_tstat1.nii.gz	86390	228280	167836	116883	141890	81446	30493	0.9991115313	0.7345666855	0.5115610352	0.3781025284	0.6210090029	0.3564641571	0.1334585068
TASK07_CON33_groupA_tstat1.nii.gz	83810	228349	160779	107393	144539	76969	23583	0.9994135231	0.7036803613	0.4700262164	0.3668106599	0.6326028632	0.3368697015	0.1032155565
TASK07_CON33_groupB_tstat1.nii.gz	97423	228280	168369	116680	130857	70946	19257	0.9991115313	0.736899463	0.5106725664	0.4263905849	0.5727209464	0.3105088781	0.0842819816
TASK07_CON34_groupA_tstat1.nii.gz	83408	228349	166198	113928	144941	82790	30520	0.9994135231	0.727397662	0.4986279067	0.3650512292	0.6343622939	0.3623464328	0.1335766775
TASK07_CON34_groupB_tstat1.nii.gz	89515	228280	168007	115991	138765	78492	26476	0.9991115313	0.7353151	0.5076570248	0.3917796948	0.6073318365	0.3435354053	0.11587733
TASK07_CON35_groupA_tstat1.nii.gz	79365	228349	152091	92696	148984	72726	13331	0.9994135231	0.6656556505	0.4057019559	0.3473562585	0.6520572647	0.3182993921	0.0583456975
TASK07_CON35_groupB_tstat1.nii.gz	91278	228280	156606	98583	137002	65328	7305	0.9991115313	0.6854164205	0.431467549	0.3994958049	0.5996157263	0.2859206155	0.0319717441
TASK07_CON36_groupA_tstat1.nii.gz	70258	228349	143272	79956	158091	73014	9698	0.9994135231	0.6270575929	0.3499428842	0.3074977132	0.6919158099	0.3195598797	0.042445171
TASK07_CON36_groupB_tstat1.nii.gz	64247	228280	143648	81964	164033	79401	17717	0.9991115313	0.6287032296	0.3587312842	0.2811894102	0.7179221211	0.3475138194	0.077541874
TASK07_CON37_groupA_tstat1.nii.gz	58355	228349	157458	102304	169994	99103	43949	0.9994135231	0.6891453631	0.4477532245	0.2554019336	0.7440115895	0.4337434295	0.1923512909
TASK07_CON37_groupB_tstat1.nii.gz	76821	228280	160614	106130	151459	83793	29309	0.9991115313	0.702958207	0.4644984528	0.3362219509	0.6628895804	0.3667362561	0.128276502
TASK07_CON38_groupA_tstat1.nii.gz	67796	228349	146491	88335	160553	78695	20539	0.9994135231	0.6411461684	0.3866151968	0.2967222944	0.7026912287	0.344423874	0.0898929023
TASK07_CON38_groupB_tstat1.nii.gz	72660	228280	154402	97884	155620	81742	25224	0.9991115313	0.6757701886	0.4284082404	0.3180105303	0.681101001	0.3577596583	0.1103977101
TASK07_CON39_groupA_tstat1.nii.gz	97416	228349	175685	129639	130933	78269	32223	0.9994135231	0.7689193507	0.5673901341	0.426359948	0.5730535751	0.3425594027	0.1410301861
TASK07_CON39_groupB_tstat1.nii.gz	105544	228280	182185	138257	122736	76641	32713	0.9991115313	0.7973678567	0.6051084763	0.4619337106	0.5371778207	0.3354341461	0.1431747657
TASK07_CON40_groupA_tstat1.nii.gz	82899	228349	162945	109878	145450	80046	26979	0.9994135231	0.7131602789	0.4809022991	0.3628234923	0.6365900308	0.3503367865	0.1180788067
TASK07_CON40_groupB_tstat1.nii.gz	92740	228280	169729	118948	135540	76989	26208	0.9991115313	0.7428517658	0.5205989067	0.4058945304	0.5932170008	0.3369572353	0.1147043763
TASK07_CON41_groupA_tstat1.nii.gz	54757	228349	148486	87093	173592	93729	32336	0.9994135231	0.6498776714	0.3811793438	0.2396545914	0.7597589317	0.4102230801	0.1415247524
TASK07_CON41_groupB_tstat1.nii.gz	52135	228280	148604	87365	176145	96469	35230	0.9991115313	0.6503941212	0.3823698043	0.2281789017	0.7709326296	0.4222152195	0.1541909026
TASK07_CON45_groupA_tstat1.nii.gz	93393	228349	168526	117961	134956	75133	24568	0.9994135231	0.7375866038	0.5162791105	0.4087525111	0.590661012	0.3288340927	0.1075265994
TASK07_CON45_groupB_tstat1.nii.gz	99868	228280	172981	122663	128412	73113	22795	0.9991115313	0.7570847722	0.5368583221	0.4370915998	0.5620199315	0.3199931724	0.0997667223
TASK07_CON46_groupA_tstat1.nii.gz	85225	228349	160978	106908	143124	75753	21683	0.9994135231	0.7045513233	0.4679035202	0.3730036808	0.6264098423	0.3315476425	0.0948998394
TASK07_CON46_groupB_tstat1.nii.gz	87474	228280	166875	114780	140806	79401	27306	0.9991115313	0.7303606833	0.5023568493	0.3828468639	0.6162646674	0.3475138194	0.1195099854
TASK07_CON47_groupA_tstat1.nii.gz	80496	228349	166505	115230	147853	86009	34734	0.9994135231	0.7287413068	0.5043263613	0.3523062985	0.6471072246	0.3764350083	0.1520200628
TASK07_CON47_groupB_tstat1.nii.gz	96676	228280	172834	123735	131604	76158	27059	0.9991115313	0.7564413983	0.5415501372	0.423121195	0.5759903363	0.3333202033	0.1184289422
TASK07_CON48_groupA_tstat1.nii.gz	83072	228349	166982	115370	145277	83910	32298	0.9994135231	0.7308289895	0.5049390983	0.3635806603	0.6358328628	0.3672483292	0.141358438
TASK07_CON48_groupB_tstat1.nii.gz	91082	228280	171697	122948	137198	80615	31866	0.9991115313	0.7514650981	0.5381056796	0.3986379731	0.6004735582	0.352827125	0.1394677066
TASK07_CON49_groupA_tstat1.nii.gz	35051	228349	123668	54206	193298	88617	19155	0.9994135231	0.5412568988	0.2372430334	0.1534074745	0.8460060486	0.3878494242	0.0838355589
TASK07_CON49_groupB_tstat1.nii.gz	35412	228280	121709	53058	192868	86297	17646	0.9991115313	0.5326829567	0.2322185896	0.1549874608	0.8441240705	0.3776954959	0.0772311288
TASK07_CON50_groupA_tstat1.nii.gz	25160	228349	122585	54808	203189	97425	29648	0.9994135231	0.53651694	0.2398778027	0.1101176017	0.8892959214	0.4263993382	0.129760201
TASK07_CON50_groupB_tstat1.nii.gz	11754	228280	116962	52685	216526	105208	40931	0.9991115313	0.5119067939	0.230586083	0.0514436523	0.947667879	0.4604631417	0.1791424307
TASK07_CON51_groupA_tstat1.nii.gz	26654	228349	136076	65263	201695	109422	38609	0.9994135231	0.5955629084	0.2856361305	0.1166563814	0.8827571417	0.478906527	0.168979749
TASK07_CON51_groupB_tstat1.nii.gz	39101	228280	127867	61152	189179	88766	22051	0.9991115313	0.5596346336	0.2676435446	0.1711330821	0.8279784492	0.3885015515	0.0965104625
TASK07_CON52_groupA_tstat1.nii.gz	15489	228349	119260	49256	212860	103771	33767	0.9994135231	0.521964435	0.2155784019	0.0677906015	0.9316229216	0.4541738335	0.1477878004
TASK07_CON52_groupB_tstat1.nii.gz	15933	228280	114809	47672	212347	98876	31739	0.9991115313	0.5024837734	0.2086457198	0.0697338533	0.929377678	0.4327499201	0.1389118665
